# Supplementary material for: Metabolic pathways of the wheat (Triticum aestivum) endosperm amyloplast revealed by proteomics
Source: BMC Plant Biol. 2008 Apr 17;8:39. doi: 10.1186/1471-2229-8-39 (PMC2383896; doi:10.1186/1471-2229-8-39)
Supplement: Additional file 2 — Figures 2-17. [file 1471-2229-8-39-S2.zip]

Archive with 64 entries (62 files):
- fig 1 with links forfinal revised version/DupontFigure 1.ppt
- fig 1 with links forfinal revised version/Fig10.pdf
- fig 1 with links forfinal revised version/Fig11.pdf
- fig 1 with links forfinal revised version/Fig12.pdf
- fig 1 with links forfinal revised version/Fig13.pdf
- fig 1 with links forfinal revised version/Fig14.pdf
- fig 1 with links forfinal revised version/Fig15a.pdf
- fig 1 with links forfinal revised version/Fig15b.pdf
- fig 1 with links forfinal revised version/Fig16.pdf
- fig 1 with links forfinal revised version/Fig17.pdf
- fig 1 with links forfinal revised version/Fig2.pdf
- fig 1 with links forfinal revised version/Fig3.pdf
- fig 1 with links forfinal revised version/Fig4.pdf
- fig 1 with links forfinal revised version/Fig5.pdf
- fig 1 with links forfinal revised version/Fig6.pdf
- fig 1 with links forfinal revised version/Fig7.pdf
- fig 1 with links forfinal revised version/Fig8.pdf
- fig 1 with links forfinal revised version/Fig9.pdf
- fig 1 with links forfinal revised version/Figure1/
- fig 1 with links forfinal revised version/Figure1/filelist.xml
- fig 1 with links forfinal revised version/Figure1/img002.gif
- fig 1 with links forfinal revised version/Figure1/img003.gif
- fig 1 with links forfinal revised version/Figure1/img004.gif
- fig 1 with links forfinal revised version/Figure1/img005.gif
- fig 1 with links forfinal revised version/Figure1/img006.gif
- fig 1 with links forfinal revised version/Figure1/img007.gif
- fig 1 with links forfinal revised version/Figure1/img008.gif
- fig 1 with links forfinal revised version/Figure1/img009.gif
- fig 1 with links forfinal revised version/Figure1/img010.gif
- fig 1 with links forfinal revised version/Figure1/img011.gif
- fig 1 with links forfinal revised version/Figure1/img012.gif
- fig 1 with links forfinal revised version/Figure1/img013.gif
- fig 1 with links forfinal revised version/Figure1/img014.gif
- fig 1 with links forfinal revised version/Figure1/img015.gif
- fig 1 with links forfinal revised version/Figure1/img016.gif
- fig 1 with links forfinal revised version/Figure1/img017.gif
- fig 1 with links forfinal revised version/Figure1/img018.gif
- fig 1 with links forfinal revised version/Figure1/img019.gif
- fig 1 with links forfinal revised version/Figure1/img020.gif
- fig 1 with links forfinal revised version/Figure1/img021.gif
- fig 1 with links forfinal revised version/Figure1/img022.gif
- fig 1 with links forfinal revised version/Figure1/img023.gif
- fig 1 with links forfinal revised version/Figure1/img024.gif
- fig 1 with links forfinal revised version/Figure1/img025.gif
- fig 1 with links forfinal revised version/Figure1/img026.gif
- fig 1 with links forfinal revised version/Figure1/img027.gif
- fig 1 with links forfinal revised version/Figure1/img028.gif
- fig 1 with links forfinal revised version/Figure1/img029.gif
- fig 1 with links forfinal revised version/Figure1/img030.gif
- fig 1 with links forfinal revised version/Figure1/img031.gif
- fig 1 with links forfinal revised version/Figure1/m03.htm
- fig 1 with links forfinal revised version/Figure1/m03.xml
- fig 1 with links forfinal revised version/Figure1/m03st.css
- fig 1 with links forfinal revised version/Figure1/pres.xml
- fig 1 with links forfinal revised version/Figure1/preview.wmf
- fig 1 with links forfinal revised version/Figure1/s0001.htm
- fig 1 with links forfinal revised version/Figure1/s0001.xml
- fig 1 with links forfinal revised version/Figure1/v3dcmnt.htm
- fig 1 with links forfinal revised version/Figure1/v3img001.gif
- fig 1 with links forfinal revised version/Figure1/v3s0001.htm
- fig 1 with links forfinal revised version/Figure1/v3s0001i.gif
- fig 1 with links forfinal revised version/Figure1/v3space.gif
- fig 1 with links forfinal revised version/Figure1.htm
- fig 1 with links forfinal revised version/
