# Supplementary material for: Metabolic pathways of the wheat (Triticum aestivum) endosperm amyloplast revealed by proteomics
Source: BMC Plant Biol. 2008 Apr 17;8:39. doi: 10.1186/1471-2229-8-39 (PMC2383896; doi:10.1186/1471-2229-8-39)
Supplement: Additional file 2 — Figures 2-17. [file 1471-2229-8-39-S2.zip › fig 1 with links forfinal revised version/Figure1/filelist.xml]

<xml xmlns:o="urn:schemas-microsoft-com:office:office">
 <o:File HRef="v3dcmnt.htm"/>
 <o:File HRef="preview.wmf"/>
 <o:File HRef="v3space.gif"/>
 <o:File HRef="m03.htm"/>
 <o:File HRef="m03.xml"/>
 <o:File HRef="pres.xml"/>
 <o:File HRef="v3s0001.htm"/>
 <o:File HRef="v3s0001i.gif"/>
 <o:File HRef="v3img001.gif"/>
 <o:File HRef="s0001.htm"/>
 <o:File HRef="s0001.xml"/>
 <o:File HRef="img002.gif"/>
 <o:File HRef="img003.gif"/>
 <o:File HRef="img004.gif"/>
 <o:File HRef="img005.gif"/>
 <o:File HRef="img006.gif"/>
 <o:File HRef="img007.gif"/>
 <o:File HRef="img008.gif"/>
 <o:File HRef="img009.gif"/>
 <o:File HRef="img010.gif"/>
 <o:File HRef="img011.gif"/>
 <o:File HRef="img012.gif"/>
 <o:File HRef="img013.gif"/>
 <o:File HRef="img014.gif"/>
 <o:File HRef="img015.gif"/>
 <o:File HRef="img016.gif"/>
 <o:File HRef="img017.gif"/>
 <o:File HRef="img018.gif"/>
 <o:File HRef="img019.gif"/>
 <o:File HRef="img020.gif"/>
 <o:File HRef="img021.gif"/>
 <o:File HRef="img022.gif"/>
 <o:File HRef="img023.gif"/>
 <o:File HRef="img024.gif"/>
 <o:File HRef="img025.gif"/>
 <o:File HRef="img026.gif"/>
 <o:File HRef="img027.gif"/>
 <o:File HRef="img028.gif"/>
 <o:File HRef="img029.gif"/>
 <o:File HRef="img030.gif"/>
 <o:File HRef="img031.gif"/>
 <o:File HRef="m03st.css"/>
 <o:MainFile HRef="../Figure1.htm"/>
 <o:File HRef="filelist.xml"/>
</xml>
