# Supplementary material for: Metabolic pathways of the wheat (Triticum aestivum) endosperm amyloplast revealed by proteomics
Source: BMC Plant Biol. 2008 Apr 17;8:39. doi: 10.1186/1471-2229-8-39 (PMC2383896; doi:10.1186/1471-2229-8-39)
Supplement: Additional file 2 — Figures 2-17. [file 1471-2229-8-39-S2.zip › fig 1 with links forfinal revised version/Figure1/m03.xml]

<xml xmlns:v="urn:schemas-microsoft-com:vml"
 xmlns:o="urn:schemas-microsoft-com:office:office"
 xmlns:p="urn:schemas-microsoft-com:office:powerpoint"
 xmlns:oa="urn:schemas-microsoft-com:office:activation">
 <o:shapelayout v:ext="edit">
  <o:idmap v:ext="edit" data="1"/>
 </o:shapelayout><p:colorscheme
  colors="#ffffff,#000000,#808080,#000000,#bbe0e3,#333399,#0033cc,#009900"/>
 <v:background id="_x0000_s1025" o:bwmode="white" fillcolor="white [0]">
  <v:fill color2="#339 [5]"/>
 </v:background><p:shaperange id="_x0000_s1026">
  <v:shapetype id="_x0000_s1026" style='position:absolute;left:36pt;top:21.625pt;
   width:9in;height:90pt;v-text-anchor:middle' coordsize="21600,21600"
   o:master="" o:spt="1" path="m,l,21600r21600,l21600,xe" filled="f"
   fillcolor="#bbe0e3 [4]" stroked="f" strokecolor="black [1]">
   <v:fill color2="white [0]" o:detectmouseclick="t"/>
   <v:stroke joinstyle="miter" o:forcedash="t"/>
   <v:shadow color="gray [2]"/>
   <v:path gradientshapeok="t" o:connecttype="rect"/>
   <o:lock v:ext="edit" grouping="t"/>
   <p:placeholder type="title"/>
  </v:shapetype></p:shaperange>
 <p:shaperange id="_x0000_s1027">
  <v:shapetype id="_x0000_s1027" style='position:absolute;left:36pt;top:126pt;
   width:9in;height:356.375pt' coordsize="21600,21600" o:master="" o:spt="1"
   path="m,l,21600r21600,l21600,xe" filled="f" fillcolor="#bbe0e3 [4]"
   stroked="f" strokecolor="black [1]">
   <v:fill color2="white [0]" o:detectmouseclick="t"/>
   <v:stroke joinstyle="miter" o:forcedash="t"/>
   <v:shadow color="gray [2]"/>
   <v:path gradientshapeok="t" o:connecttype="rect"/>
   <o:lock v:ext="edit" grouping="t"/>
   <p:placeholder type="body" position="1"/>
  </v:shapetype></p:shaperange>
 <p:shaperange id="_x0000_s1028">
  <v:shapetype id="_x0000_s1028" style='position:absolute;left:36pt;top:491.75pt;
   width:168pt;height:37.5pt' coordsize="21600,21600" o:master="" o:spt="1"
   path="m,l,21600r21600,l21600,xe" filled="f" fillcolor="#bbe0e3 [4]"
   stroked="f" strokecolor="black [1]">
   <v:fill color2="white [0]" o:detectmouseclick="t"/>
   <v:stroke joinstyle="miter" o:forcedash="t"/>
   <v:shadow color="gray [2]"/>
   <v:path gradientshapeok="t" o:connecttype="rect"/>
   <o:lock v:ext="edit" grouping="t"/>
   <p:placeholder type="dateTime" position="2" size="half"/>
  </v:shapetype></p:shaperange>
 <p:shaperange id="_x0000_s1029">
  <v:shapetype id="_x0000_s1029" style='position:absolute;left:246pt;top:491.75pt;
   width:228pt;height:37.5pt' coordsize="21600,21600" o:master="" o:spt="1"
   path="m,l,21600r21600,l21600,xe" filled="f" fillcolor="#bbe0e3 [4]"
   stroked="f" strokecolor="black [1]">
   <v:fill color2="white [0]" o:detectmouseclick="t"/>
   <v:stroke joinstyle="miter" o:forcedash="t"/>
   <v:shadow color="gray [2]"/>
   <v:path gradientshapeok="t" o:connecttype="rect"/>
   <o:lock v:ext="edit" grouping="t"/>
   <p:placeholder type="footer" position="3" size="quarter"/>
  </v:shapetype></p:shaperange>
 <p:shaperange id="_x0000_s1030">
  <v:shapetype id="_x0000_s1030" style='position:absolute;left:516pt;top:491.75pt;
   width:168pt;height:37.5pt' coordsize="21600,21600" o:master="" o:spt="1"
   path="m,l,21600r21600,l21600,xe" filled="f" fillcolor="#bbe0e3 [4]"
   stroked="f" strokecolor="black [1]">
   <v:fill color2="white [0]" o:detectmouseclick="t"/>
   <v:stroke joinstyle="miter" o:forcedash="t"/>
   <v:shadow color="gray [2]"/>
   <v:path gradientshapeok="t" o:connecttype="rect"/>
   <o:lock v:ext="edit" grouping="t"/>
   <p:placeholder type="slideNumber" position="4" size="quarter"/>
  </v:shapetype></p:shaperange>
</xml>
