# Supplementary material for: Metabolic pathways of the wheat (Triticum aestivum) endosperm amyloplast revealed by proteomics
Source: BMC Plant Biol. 2008 Apr 17;8:39. doi: 10.1186/1471-2229-8-39 (PMC2383896; doi:10.1186/1471-2229-8-39)
Supplement: Additional file 2 — Figures 2-17. [file 1471-2229-8-39-S2.zip › fig 1 with links forfinal revised version/Figure1/pres.xml]

<xml xmlns:v="urn:schemas-microsoft-com:vml"
 xmlns:o="urn:schemas-microsoft-com:office:office"
 xmlns:p="urn:schemas-microsoft-com:office:powerpoint"
 xmlns:oa="urn:schemas-microsoft-com:office:activation">
 <p:presentation sizeof="screen" notessizex="4416" notessizey="5856"
  gridspacingx="49152" gridspacingy="49152">
  <p:master id="3" slidesn="1C7611B,BC045400" type="main" href="m03.htm"
   xmlhref="m03.xml" template="Default Design" layout="title_body"
   slots="title,body,dateTime,footer,slideNumber">
   <p:schemes>
    <p:colorscheme
     colors="#ffffff,#000000,#808080,#000000,#bbe0e3,#333399,#009999,#99cc00"/>
    <p:colorscheme
     colors="#ffffff,#000000,#969696,#000000,#fbdf53,#ff9966,#cc3300,#996600"/>
    <p:colorscheme
     colors="#ffffff,#000000,#808080,#000000,#99ccff,#ccccff,#3333cc,#af67ff"/>
    <p:colorscheme
     colors="#def6f1,#000000,#969696,#000000,#ffffff,#8dc6ff,#0066cc,#00a800"/>
    <p:colorscheme
     colors="#ffffd9,#000000,#777777,#000000,#fffff7,#33cccc,#ff5050,#ff9900"/>
    <p:colorscheme
     colors="#008080,#ffffff,#005a58,#ffff99,#006462,#6d6fc7,#00ffff,#00ff00"/>
    <p:colorscheme
     colors="#800000,#ffffff,#5c1f00,#dfd293,#cc3300,#be7960,#ffff99,#d3a219"/>
    <p:colorscheme
     colors="#000099,#ffffff,#003366,#ccffff,#3366cc,#00b000,#66ccff,#ffe701"/>
    <p:colorscheme
     colors="#000000,#ffffff,#336699,#e3ebf1,#003399,#468a4b,#66ccff,#f0e500"/>
    <p:colorscheme
     colors="#686b5d,#ffffff,#777777,#d1d1cb,#909082,#809ea8,#ffcc66,#e9dcb9"/>
    <p:colorscheme
     colors="#666699,#ffffff,#3e3e5c,#ffffff,#60597b,#6666ff,#99ccff,#ffff99"/>
    <p:colorscheme
     colors="#523e26,#ffffff,#2d2015,#dfc08d,#8c7b70,#8f5f2f,#ccb400,#8c9ea0"/>
    <p:colorscheme
     colors="#ffffff,#000000,#808080,#000000,#bbe0e3,#333399,#0033cc,#009900"/>
   </p:schemes>
  </p:master>
  <p:slide id="1" slidesn="1C7611B,BC06C500" href="s0001.htm"
   xmlhref="s0001.xml"/>
  <p:viewstate type="slideView" scale="100" restoredleft="156" restoredtop="946"
   vertbarstate="0" horizbarstate="2" hideoutlineicons="t"/>
  <p:font name="Arial" charset="0" type="4"/>
  <p:font name="Symbol" charset="2" type="6" family="18"/>
  <p:font name="Monotype Corsiva" charset="0" type="6" family="66"/>
  <p:pptdocumentsettings framecolors="WhiteTextOnBlack" hideslideanimation="t"
   browsersupport="v4"/>
  <p:htmlpublishsettings browsersupport="dual"
   href="C:\Documents and Settings\user\My Documents\Papers - Current\Amyloplast Subproteome Papers\fig 1 with links forfinal revised version\Figure1.htm"/>
 </p:presentation>
 <o:shapedefaults v:ext="edit" spidmax="3076">
  <v:stroke endarrow="block"/>
  <o:colormru v:ext="edit" colors="red,#ccecff,#ffc,#cff"/>
 </o:shapedefaults></xml>
