# Supplementary material for: Metabolic pathways of the wheat (Triticum aestivum) endosperm amyloplast revealed by proteomics
Source: BMC Plant Biol. 2008 Apr 17;8:39. doi: 10.1186/1471-2229-8-39 (PMC2383896; doi:10.1186/1471-2229-8-39)
Supplement: Additional file 2 — Figures 2-17. [file 1471-2229-8-39-S2.zip › fig 1 with links forfinal revised version/Figure1/s0001.xml]

<xml xmlns:v="urn:schemas-microsoft-com:vml"
 xmlns:o="urn:schemas-microsoft-com:office:office"
 xmlns:p="urn:schemas-microsoft-com:office:powerpoint"
 xmlns:oa="urn:schemas-microsoft-com:office:activation">
 <o:shapelayout v:ext="edit">
  <o:idmap v:ext="edit" data="2"/>
  <o:regrouptable v:ext="edit">
   <o:entry new="1" old="0"/>
  </o:regrouptable>
 </o:shapelayout><v:background id="_x0000_s2049" o:bwmode="white" fillcolor="#cff">
  <v:fill color2="#339 [5]"/>
 </v:background><p:shaperange id="_x0000_s2332">
  <v:roundrect id="_x0000_s2332" style='position:absolute;left:27.75pt;top:57pt;
   width:676.5pt;height:444pt;mso-wrap-style:none;v-text-anchor:middle'
   arcsize="10923f" fillcolor="#ff9" strokecolor="black [1]">
   <v:fill color2="white [0]"/>
   <v:shadow color="gray [2]"/>
  </v:roundrect><v:roundrect id="_x0000_s2241" style='position:absolute;left:30pt;
   top:60pt;width:672pt;height:438pt;mso-wrap-style:none;v-text-anchor:middle'
   arcsize="10923f" filled="f" fillcolor="#ffc" strokecolor="black [1]">
   <v:fill color2="white [0]"/>
   <v:shadow color="gray [2]"/>
  </v:roundrect><v:shapetype id="_x0000_t202" coordsize="21600,21600" o:spt="202"
   path="m,l,21600r21600,l21600,xe">
   <v:stroke joinstyle="miter"/>
   <v:path gradientshapeok="t" o:connecttype="rect"/>
  </v:shapetype><v:shape id="_x0000_s2058" type="#_x0000_t202" style='position:absolute;
   left:119.625pt;top:149.25pt;width:66pt;height:26.5pt' filled="f"
   fillcolor="#bbe0e3 [4]" stroked="f" strokecolor="black [1]">
   <v:fill color2="white [0]"/>
   <v:shadow color="gray [2]"/>
   <v:textbox style='mso-fit-shape-to-text:t'/>
  </v:shape><v:shape id="_x0000_s2059" type="#_x0000_t202" style='position:absolute;
   left:100.125pt;top:25.125pt;width:84pt;height:16.875pt' filled="f"
   fillcolor="#bbe0e3 [4]" stroked="f" strokecolor="black [1]">
   <v:fill color2="white [0]"/>
   <v:shadow color="gray [2]"/>
   <v:textbox style='mso-fit-shape-to-text:t'/>
  </v:shape><v:shape id="_x0000_s2060" type="#_x0000_t202" style='position:absolute;
   left:98.25pt;top:131.25pt;width:84pt;height:16.875pt' filled="f"
   fillcolor="#bbe0e3 [4]" stroked="f" strokecolor="black [1]">
   <v:fill color2="white [0]"/>
   <v:shadow color="gray [2]"/>
   <v:textbox style='mso-fit-shape-to-text:t'/>
  </v:shape><v:line id="_x0000_s2061" style='position:absolute;flip:x' from="126pt,43.875pt"
   to="126.75pt,132pt" strokecolor="black [1]">
   <v:stroke endarrow="block"/>
   <v:shadow color="gray [2]"/>
  </v:line><v:shapetype id="_x0000_t23" coordsize="21600,21600" o:spt="23"
   adj="5400" path="m,10800qy10800,,21600,10800,10800,21600,,10800xm@0,10800qy10800@2@1,10800,10800@0@0,10800xe">
   <v:formulas>
    <v:f eqn="val #0"/>
    <v:f eqn="sum width 0 #0"/>
    <v:f eqn="sum height 0 #0"/>
    <v:f eqn="prod @0 2929 10000"/>
    <v:f eqn="sum width 0 @3"/>
    <v:f eqn="sum height 0 @3"/>
   </v:formulas>
   <v:path o:connecttype="custom" o:connectlocs="10800,0;3163,3163;0,10800;3163,18437;10800,21600;18437,18437;21600,10800;18437,3163"
    textboxrect="3163,3163,18437,18437"/>
   <v:handles>
    <v:h position="#0,center" xrange="0,10800"/>
   </v:handles>
  </v:shapetype><v:shape id="_x0000_s2063" type="#_x0000_t23" style='position:absolute;
   left:108.375pt;top:52.5pt;width:36pt;height:11.25pt;mso-wrap-style:none;
   v-text-anchor:middle' fillcolor="gray [2]" strokecolor="black [1]">
   <v:fill color2="white [0]"/>
   <v:shadow color="gray [2]"/>
  </v:shape><v:shape id="_x0000_s2064" type="#_x0000_t202" style='position:absolute;
   left:138pt;top:45pt;width:90pt;height:26.5pt' filled="f" fillcolor="#bbe0e3 [4]"
   stroked="f" strokecolor="black [1]">
   <v:fill color2="white [0]"/>
   <v:shadow color="gray [2]"/>
   <v:textbox style='mso-fit-shape-to-text:t'/>
  </v:shape><v:shape id="_x0000_s2065" type="#_x0000_t23" style='position:absolute;
   left:292.5pt;top:52.5pt;width:36pt;height:12pt;mso-wrap-style:none;
   v-text-anchor:middle' fillcolor="gray [2]" strokecolor="black [1]">
   <v:fill color2="white [0]"/>
   <v:shadow color="gray [2]"/>
  </v:shape><v:shape id="_x0000_s2066" type="#_x0000_t202" style='position:absolute;
   left:255pt;top:1in;width:156pt;height:16.875pt' filled="f" fillcolor="#bbe0e3 [4]"
   stroked="f" strokecolor="black [1]">
   <v:fill color2="white [0]"/>
   <v:shadow color="gray [2]"/>
   <v:textbox style='mso-fit-shape-to-text:t'/>
  </v:shape><v:shape id="_x0000_s2070" type="#_x0000_t202" style='position:absolute;
   left:285pt;top:15pt;width:78pt;height:26.5pt' filled="f" fillcolor="#bbe0e3 [4]"
   stroked="f" strokecolor="black [1]">
   <v:fill color2="white [0]"/>
   <v:shadow color="gray [2]"/>
   <v:textbox style='mso-fit-shape-to-text:t'/>
  </v:shape><v:shape id="_x0000_s2071" type="#_x0000_t202" style='position:absolute;
   left:157.5pt;top:120pt;width:60pt;height:16.875pt' filled="f" fillcolor="#bbe0e3 [4]"
   stroked="f" strokecolor="black [1]">
   <v:fill color2="white [0]"/>
   <v:shadow color="gray [2]"/>
   <v:textbox style='mso-fit-shape-to-text:t'/>
  </v:shape><v:group id="_x0000_s2288" style='position:absolute;left:48pt;
   top:180pt;width:158.25pt;height:75pt' coordorigin="732,1260" coordsize="1062,336">
   <v:oval id="_x0000_s2074" style='position:absolute;left:732;top:1260;
    width:1056;height:336;mso-wrap-style:none;v-text-anchor:middle'
    fillcolor="white [0]" strokecolor="black [1]">
    <v:fill color2="white [0]"/>
    <v:shadow color="gray [2]"/>
   </v:oval><v:oval id="_x0000_s2076" style='position:absolute;left:738;top:1272;
    width:1056;height:288;mso-wrap-style:none;v-text-anchor:middle'
    fillcolor="white [0]" strokecolor="black [1]">
    <v:fill color2="white [0]"/>
    <v:shadow color="gray [2]"/>
   </v:oval></v:group><v:shape id="_x0000_s2073" type="#_x0000_t202" style='position:absolute;
   left:231pt;top:45.75pt;width:79.875pt;height:26.5pt' filled="f" fillcolor="#bbe0e3 [4]"
   stroked="f" strokecolor="black [1]">
   <v:fill color2="white [0]"/>
   <v:shadow color="gray [2]"/>
   <v:textbox style='mso-fit-shape-to-text:t'/>
  </v:shape><v:shape id="_x0000_s2077" type="#_x0000_t202" style='position:absolute;
   left:394.125pt;top:23.25pt;width:78pt;height:16.875pt' filled="f"
   fillcolor="#bbe0e3 [4]" stroked="f" strokecolor="black [1]">
   <v:fill color2="white [0]"/>
   <v:shadow color="gray [2]"/>
   <v:textbox style='mso-fit-shape-to-text:t'/>
  </v:shape><v:line id="_x0000_s2078" style='position:absolute' from="429pt,43.125pt"
   to="429.75pt,74.625pt" strokecolor="black [1]">
   <v:stroke dashstyle="dash" endarrow="block"/>
   <v:shadow color="gray [2]"/>
  </v:line><v:shape id="_x0000_s2079" type="#_x0000_t202" style='position:absolute;
   left:439.875pt;top:45.375pt;width:81pt;height:26.5pt' filled="f"
   fillcolor="#bbe0e3 [4]" stroked="f" strokecolor="black [1]">
   <v:fill color2="white [0]"/>
   <v:shadow color="gray [2]"/>
   <v:textbox style='mso-fit-shape-to-text:t'/>
  </v:shape><v:shape id="_x0000_s2080" type="#_x0000_t23" style='position:absolute;
   left:408pt;top:51.75pt;width:36pt;height:12pt;mso-wrap-style:none;
   v-text-anchor:middle' fillcolor="gray [2]" strokecolor="black [1]">
   <v:fill color2="white [0]"/>
   <v:shadow color="gray [2]"/>
  </v:shape><v:shape id="_x0000_s2081" type="#_x0000_t202" style='position:absolute;
   left:396pt;top:71.25pt;width:78pt;height:16.875pt' filled="f" fillcolor="#bbe0e3 [4]"
   stroked="f" strokecolor="black [1]">
   <v:fill color2="white [0]"/>
   <v:shadow color="gray [2]"/>
   <v:textbox style='mso-fit-shape-to-text:t'/>
  </v:shape><v:shape id="_x0000_s2083" type="#_x0000_t202" style='position:absolute;
   left:598.125pt;top:144.75pt;width:102pt;height:26.5pt' filled="f"
   fillcolor="#bbe0e3 [4]" stroked="f" strokecolor="black [1]">
   <v:fill color2="white [0]"/>
   <v:shadow color="gray [2]"/>
   <v:textbox style='mso-fit-shape-to-text:t'/>
  </v:shape><v:shape id="_x0000_s2084" type="#_x0000_t23" style='position:absolute;
   left:538.5pt;top:53.25pt;width:36pt;height:10.5pt;mso-wrap-style:none;
   v-text-anchor:middle' fillcolor="gray [2]" strokecolor="black [1]">
   <v:fill color2="white [0]"/>
   <v:shadow color="gray [2]"/>
  </v:shape><v:shape id="_x0000_s2085" type="#_x0000_t202" style='position:absolute;
   left:557.25pt;top:74.625pt;width:1in;height:45.75pt' filled="f" fillcolor="#bbe0e3 [4]"
   stroked="f" strokecolor="black [1]">
   <v:fill color2="white [0]"/>
   <v:shadow color="gray [2]"/>
   <v:textbox style='mso-fit-shape-to-text:t'/>
  </v:shape><v:shape id="_x0000_s2086" type="#_x0000_t202" style='position:absolute;
   left:542.25pt;top:165.75pt;width:66pt;height:16.875pt' filled="f"
   fillcolor="#bbe0e3 [4]" stroked="f" strokecolor="black [1]">
   <v:fill color2="white [0]"/>
   <v:shadow color="gray [2]"/>
   <v:textbox style='mso-fit-shape-to-text:t'/>
  </v:shape><v:line id="_x0000_s2087" style='position:absolute' from="556.5pt,45.75pt"
   to="556.5pt,75.75pt" strokecolor="black [1]">
   <v:stroke endarrow="block"/>
   <v:shadow color="gray [2]"/>
  </v:line><v:shape id="_x0000_s2088" type="#_x0000_t202" style='position:absolute;
   left:528pt;top:12pt;width:84pt;height:36.125pt' filled="f" fillcolor="#bbe0e3 [4]"
   stroked="f" strokecolor="black [1]">
   <v:fill color2="white [0]"/>
   <v:shadow color="gray [2]"/>
   <v:textbox style='mso-fit-shape-to-text:t'/>
  </v:shape><v:shape id="_x0000_s2091" type="#_x0000_t202" style='position:absolute;
   left:522pt;top:117.75pt;width:126pt;height:16.875pt' filled="f" fillcolor="#bbe0e3 [4]"
   stroked="f" strokecolor="black [1]">
   <v:fill color2="white [0]"/>
   <v:shadow color="gray [2]"/>
   <v:textbox style='mso-fit-shape-to-text:t'/>
  </v:shape><v:shape id="_x0000_s2093" type="#_x0000_t202" style='position:absolute;
   left:569.625pt;top:45.75pt;width:84pt;height:26.5pt' filled="f" fillcolor="#bbe0e3 [4]"
   stroked="f" strokecolor="black [1]">
   <v:fill color2="white [0]"/>
   <v:shadow color="gray [2]"/>
   <v:textbox style='mso-fit-shape-to-text:t'/>
  </v:shape><v:shape id="_x0000_s2094" type="#_x0000_t202" style='position:absolute;
   left:234pt;top:498pt;width:84pt;height:26.5pt' filled="f" fillcolor="#bbe0e3 [4]"
   stroked="f" strokecolor="black [1]">
   <v:fill color2="white [0]"/>
   <v:shadow color="gray [2]"/>
   <v:textbox style='mso-fit-shape-to-text:t'/>
  </v:shape><v:shape id="_x0000_s2098" type="#_x0000_t202" style='position:absolute;
   left:240pt;top:150pt;width:150pt;height:16.875pt' filled="f" fillcolor="#bbe0e3 [4]"
   stroked="f" strokecolor="black [1]">
   <v:fill color2="white [0]"/>
   <v:shadow color="gray [2]"/>
   <v:textbox style='mso-fit-shape-to-text:t'/>
  </v:shape><v:shape id="_x0000_s2099" type="#_x0000_t202" style='position:absolute;
   left:303pt;top:102pt;width:84pt;height:36.125pt' filled="f" fillcolor="#bbe0e3 [4]"
   stroked="f" strokecolor="black [1]">
   <v:fill color2="white [0]"/>
   <v:shadow color="gray [2]"/>
   <v:textbox style='mso-fit-shape-to-text:t'/>
  </v:shape><v:shape id="_x0000_s2100" type="#_x0000_t202" style='position:absolute;
   left:287.25pt;top:185.25pt;width:84pt;height:26.5pt' filled="f" fillcolor="#bbe0e3 [4]"
   stroked="f" strokecolor="black [1]">
   <v:fill color2="white [0]"/>
   <v:shadow color="gray [2]"/>
   <v:textbox style='mso-fit-shape-to-text:t'/>
  </v:shape></p:shaperange>
 <p:shaperange id="_x0000_s2103">
  <v:line id="_x0000_s2103" style='position:absolute' from="306pt,162pt" to="306pt,186pt"
   strokecolor="black [1]">
   <v:stroke endarrow="block"/>
   <v:shadow color="gray [2]"/>
  </v:line><v:shape id="_x0000_s2104" type="#_x0000_t202" style='position:absolute;
   left:210pt;top:204pt;width:90pt;height:16.875pt' filled="f" fillcolor="#bbe0e3 [4]"
   stroked="f" strokecolor="black [1]">
   <v:fill color2="white [0]"/>
   <v:shadow color="gray [2]"/>
   <v:textbox style='mso-fit-shape-to-text:t'/>
  </v:shape><v:shape id="_x0000_s2106" type="#_x0000_t202" style='position:absolute;
   left:270.75pt;top:295.5pt;width:88.5pt;height:36.125pt' filled="f"
   fillcolor="#bbe0e3 [4]" stroked="f" strokecolor="black [1]">
   <v:fill color2="white [0]"/>
   <v:shadow color="gray [2]"/>
   <v:textbox style='mso-fit-shape-to-text:t'/>
  </v:shape><v:shape id="_x0000_s2107" type="#_x0000_t202" style='position:absolute;
   left:300pt;top:234pt;width:78pt;height:26.5pt' filled="f" fillcolor="#bbe0e3 [4]"
   stroked="f" strokecolor="black [1]">
   <v:fill color2="white [0]"/>
   <v:shadow color="gray [2]"/>
   <v:textbox style='mso-fit-shape-to-text:t'/>
  </v:shape><v:line id="_x0000_s2108" style='position:absolute;flip:x' from="246pt,162pt"
   to="276pt,204pt" strokecolor="black [1]">
   <v:stroke endarrow="block"/>
   <v:shadow color="gray [2]"/>
  </v:line><v:shape id="_x0000_s2110" type="#_x0000_t202" style='position:absolute;
   left:132pt;top:354pt;width:78pt;height:36.125pt' filled="f" fillcolor="#bbe0e3 [4]"
   stroked="f" strokecolor="black [1]">
   <v:fill color2="white [0]"/>
   <v:shadow color="gray [2]"/>
   <v:textbox style='mso-fit-shape-to-text:t'/>
  </v:shape><v:shape id="_x0000_s2114" type="#_x0000_t202" style='position:absolute;
   left:108pt;top:402pt;width:96pt;height:26.5pt' filled="f" fillcolor="#bbe0e3 [4]"
   stroked="f" strokecolor="black [1]">
   <v:fill color2="white [0]"/>
   <v:shadow color="gray [2]"/>
   <v:textbox style='mso-fit-shape-to-text:t'/>
  </v:shape><v:line id="_x0000_s2115" style='position:absolute;flip:x' from="3in,217.625pt"
   to="281.375pt,252pt" strokecolor="black [1]">
   <v:stroke endarrow="block"/>
   <v:shadow color="gray [2]"/>
  </v:line><v:shape id="_x0000_s2116" type="#_x0000_t202" style='position:absolute;
   left:180pt;top:300pt;width:36pt;height:16.875pt' filled="f" fillcolor="#bbe0e3 [4]"
   stroked="f" strokecolor="black [1]">
   <v:fill color2="white [0]"/>
   <v:shadow color="gray [2]"/>
   <v:textbox style='mso-fit-shape-to-text:t'/>
  </v:shape><v:shape id="_x0000_s2117" type="#_x0000_t202" style='position:absolute;
   left:189.75pt;top:258pt;width:54pt;height:36.125pt' filled="f" fillcolor="#bbe0e3 [4]"
   stroked="f" strokecolor="black [1]">
   <v:fill color2="white [0]"/>
   <v:shadow color="gray [2]"/>
   <v:textbox style='mso-fit-shape-to-text:t'/>
  </v:shape><v:shape id="_x0000_s2118" type="#_x0000_t202" style='position:absolute;
   left:120pt;top:318.5pt;width:1in;height:16.875pt' filled="f" fillcolor="#bbe0e3 [4]"
   stroked="f" strokecolor="black [1]">
   <v:fill color2="white [0]"/>
   <v:shadow color="gray [2]"/>
   <v:textbox style='mso-fit-shape-to-text:t'/>
  </v:shape><v:shape id="_x0000_s2121" type="#_x0000_t202" style='position:absolute;
   left:120.75pt;top:266.25pt;width:36pt;height:16.875pt' filled="f"
   fillcolor="#bbe0e3 [4]" stroked="f" strokecolor="black [1]">
   <v:fill color2="white [0]"/>
   <v:shadow color="gray [2]"/>
   <v:textbox style='mso-fit-shape-to-text:t'/>
  </v:shape><v:shape id="_x0000_s2122" type="#_x0000_t202" style='position:absolute;
   left:132pt;top:294pt;width:36pt;height:16.875pt' filled="f" fillcolor="#bbe0e3 [4]"
   stroked="f" strokecolor="black [1]">
   <v:fill color2="white [0]"/>
   <v:shadow color="gray [2]"/>
   <v:textbox style='mso-fit-shape-to-text:t'/>
  </v:shape><v:shape id="_x0000_s2123" type="#_x0000_t202" style='position:absolute;
   left:248.25pt;top:272.25pt;width:60pt;height:16.875pt' filled="f"
   fillcolor="#bbe0e3 [4]" stroked="f" strokecolor="black [1]">
   <v:fill color2="white [0]"/>
   <v:shadow color="gray [2]"/>
   <v:textbox style='mso-fit-shape-to-text:t'/>
  </v:shape><v:shape id="_x0000_s2124" type="#_x0000_t202" style='position:absolute;
   left:246pt;top:243.75pt;width:60pt;height:26.5pt' filled="f" fillcolor="#bbe0e3 [4]"
   stroked="f" strokecolor="black [1]">
   <v:fill color2="white [0]"/>
   <v:shadow color="gray [2]"/>
   <v:textbox style='mso-fit-shape-to-text:t'/>
  </v:shape><v:shape id="_x0000_s2125" type="#_x0000_t202" style='position:absolute;
   left:48pt;top:366pt;width:1in;height:16.875pt' filled="f" fillcolor="#bbe0e3 [4]"
   stroked="f" strokecolor="black [1]">
   <v:fill color2="white [0]"/>
   <v:shadow color="gray [2]"/>
   <v:textbox style='mso-fit-shape-to-text:t'/>
  </v:shape><v:shape id="_x0000_s2128" type="#_x0000_t202" style='position:absolute;
   left:182pt;top:243pt;width:60pt;height:16.875pt' filled="f" fillcolor="#bbe0e3 [4]"
   stroked="f" strokecolor="black [1]">
   <v:fill color2="white [0]"/>
   <v:shadow color="gray [2]"/>
   <v:textbox style='mso-fit-shape-to-text:t'/>
  </v:shape><v:shape id="_x0000_s2131" type="#_x0000_t202" style='position:absolute;
   left:375.375pt;top:101.625pt;width:174pt;height:16.875pt' filled="f"
   fillcolor="#bbe0e3 [4]" stroked="f" strokecolor="black [1]">
   <v:fill color2="white [0]"/>
   <v:shadow color="gray [2]"/>
   <v:textbox style='mso-fit-shape-to-text:t'/>
  </v:shape><v:shape id="_x0000_s2134" type="#_x0000_t202" style='position:absolute;
   left:429pt;top:129.375pt;width:57.75pt;height:26.5pt' filled="f"
   fillcolor="#bbe0e3 [4]" stroked="f" strokecolor="black [1]">
   <v:fill color2="white [0]"/>
   <v:shadow color="gray [2]"/>
   <v:textbox style='mso-fit-shape-to-text:t'/>
  </v:shape><v:shape id="_x0000_s2135" type="#_x0000_t202" style='position:absolute;
   left:405.75pt;top:3in;width:1in;height:16.875pt' filled="f" fillcolor="#bbe0e3 [4]"
   stroked="f" strokecolor="black [1]">
   <v:fill color2="white [0]"/>
   <v:shadow color="gray [2]"/>
   <v:textbox style='mso-fit-shape-to-text:t'/>
  </v:shape><v:shape id="_x0000_s2140" type="#_x0000_t202" style='position:absolute;
   left:406.5pt;top:269.25pt;width:90pt;height:16.875pt' filled="f"
   fillcolor="#bbe0e3 [4]" stroked="f" strokecolor="black [1]">
   <v:fill color2="white [0]"/>
   <v:shadow color="gray [2]"/>
   <v:textbox style='mso-fit-shape-to-text:t'/>
  </v:shape><v:shape id="_x0000_s2141" type="#_x0000_t202" style='position:absolute;
   left:402pt;top:319.5pt;width:90pt;height:16.875pt' filled="f" fillcolor="#bbe0e3 [4]"
   stroked="f" strokecolor="black [1]">
   <v:fill color2="white [0]"/>
   <v:shadow color="gray [2]"/>
   <v:textbox style='mso-fit-shape-to-text:t'/>
  </v:shape><v:shape id="_x0000_s2142" type="#_x0000_t202" style='position:absolute;
   left:423pt;top:233.25pt;width:1in;height:36.125pt' filled="f" fillcolor="#bbe0e3 [4]"
   stroked="f" strokecolor="black [1]">
   <v:fill color2="white [0]"/>
   <v:shadow color="gray [2]"/>
   <v:textbox style='mso-fit-shape-to-text:t'/>
  </v:shape><v:shape id="_x0000_s2143" type="#_x0000_t202" style='position:absolute;
   left:422.25pt;top:287.25pt;width:84pt;height:26.5pt' filled="f" fillcolor="#bbe0e3 [4]"
   stroked="f" strokecolor="black [1]">
   <v:fill color2="white [0]"/>
   <v:shadow color="gray [2]"/>
   <v:textbox style='mso-fit-shape-to-text:t'/>
  </v:shape><v:shape id="_x0000_s2146" type="#_x0000_t202" style='position:absolute;
   left:504.75pt;top:306pt;width:114pt;height:16.875pt' filled="f" fillcolor="#bbe0e3 [4]"
   stroked="f" strokecolor="black [1]">
   <v:fill color2="white [0]"/>
   <v:shadow color="gray [2]"/>
   <v:textbox style='mso-fit-shape-to-text:t'/>
  </v:shape><v:shape id="_x0000_s2148" type="#_x0000_t202" style='position:absolute;
   left:528pt;top:210pt;width:114pt;height:16.875pt' filled="f" fillcolor="#bbe0e3 [4]"
   stroked="f" strokecolor="black [1]">
   <v:fill color2="white [0]"/>
   <v:shadow color="gray [2]"/>
   <v:textbox style='mso-fit-shape-to-text:t'/>
  </v:shape></p:shaperange>
 <p:shaperange id="_x0000_s2150">
  <v:line id="_x0000_s2150" style='position:absolute;flip:x' from="540pt,222pt"
   to="558pt,258pt" strokecolor="black [1]">
   <v:stroke endarrow="block"/>
   <v:shadow color="gray [2]"/>
  </v:line><v:shape id="_x0000_s2153" type="#_x0000_t202" style='position:absolute;
   left:531pt;top:261.75pt;width:96pt;height:26.5pt' filled="f" fillcolor="#bbe0e3 [4]"
   stroked="f" strokecolor="black [1]">
   <v:fill color2="white [0]"/>
   <v:shadow color="gray [2]"/>
   <v:textbox style='mso-fit-shape-to-text:t'/>
  </v:shape><v:line id="_x0000_s2160" style='position:absolute' from="469.125pt,151.5pt"
   to="552pt,210pt" strokecolor="black [1]">
   <v:stroke endarrow="block"/>
   <v:shadow color="gray [2]"/>
  </v:line><v:line id="_x0000_s2163" style='position:absolute' from="456pt,228pt"
   to="534pt,258pt" strokecolor="black [1]">
   <v:stroke endarrow="block"/>
   <v:shadow color="gray [2]"/>
  </v:line><v:shape id="_x0000_s2166" type="#_x0000_t202" style='position:absolute;
   left:258pt;top:408pt;width:96pt;height:26.5pt' filled="f" fillcolor="#bbe0e3 [4]"
   stroked="f" strokecolor="black [1]">
   <v:fill color2="white [0]"/>
   <v:shadow color="gray [2]"/>
   <v:textbox style='mso-fit-shape-to-text:t'/>
  </v:shape><v:shape id="_x0000_s2167" type="#_x0000_t202" style='position:absolute;
   left:316.5pt;top:372pt;width:1in;height:36.125pt' filled="f" fillcolor="#bbe0e3 [4]"
   stroked="f" strokecolor="black [1]">
   <v:fill color2="white [0]"/>
   <v:shadow color="gray [2]"/>
   <v:textbox style='mso-fit-shape-to-text:t'/>
  </v:shape><v:shape id="_x0000_s2168" type="#_x0000_t202" style='position:absolute;
   left:342pt;top:426pt;width:132pt;height:26.5pt' filled="f" fillcolor="#bbe0e3 [4]"
   stroked="f" strokecolor="black [1]">
   <v:fill color2="white [0]"/>
   <v:shadow color="gray [2]"/>
   <v:textbox style='mso-fit-shape-to-text:t'/>
  </v:shape></p:shaperange>
 <p:shaperange id="_x0000_s2173">
  <v:line id="_x0000_s2173" style='position:absolute' from="306pt,198pt" to="307.5pt,297pt"
   strokecolor="black [1]">
   <v:stroke endarrow="block"/>
   <v:shadow color="gray [2]"/>
  </v:line></p:shaperange>
 <p:shaperange id="_x0000_s2174">
  <v:line id="_x0000_s2174" style='position:absolute;flip:x' from="283.5pt,162.75pt"
   to="285pt,274.5pt" strokecolor="black [1]">
   <v:stroke endarrow="block"/>
   <v:shadow color="gray [2]"/>
  </v:line><v:shape id="_x0000_s2184" type="#_x0000_t202" style='position:absolute;
   left:191.5pt;top:382.75pt;width:1in;height:36.125pt' filled="f" fillcolor="#bbe0e3 [4]"
   stroked="f" strokecolor="black [1]">
   <v:fill color2="white [0]"/>
   <v:shadow color="gray [2]"/>
   <v:textbox style='mso-fit-shape-to-text:t'/>
  </v:shape><v:shape id="_x0000_s2185" type="#_x0000_t202" style='position:absolute;
   left:192pt;top:342pt;width:54pt;height:36.125pt' filled="f" fillcolor="#bbe0e3 [4]"
   stroked="f" strokecolor="black [1]">
   <v:fill color2="white [0]"/>
   <v:shadow color="gray [2]"/>
   <v:textbox style='mso-fit-shape-to-text:t'/>
  </v:shape><v:shape id="_x0000_s2188" type="#_x0000_t202" style='position:absolute;
   left:36pt;top:318pt;width:90pt;height:16.875pt' filled="f" fillcolor="#bbe0e3 [4]"
   stroked="f" strokecolor="black [1]">
   <v:fill color2="white [0]"/>
   <v:shadow color="gray [2]"/>
   <v:textbox style='mso-fit-shape-to-text:t'/>
  </v:shape><v:shape id="_x0000_s2189" type="#_x0000_t202" style='position:absolute;
   left:34.5pt;top:252pt;width:90pt;height:26.5pt' filled="f" fillcolor="#bbe0e3 [4]"
   stroked="f" strokecolor="black [1]">
   <v:fill color2="white [0]"/>
   <v:shadow color="gray [2]"/>
   <v:textbox style='mso-fit-shape-to-text:t'/>
  </v:shape><v:shape id="_x0000_s2190" type="#_x0000_t202" style='position:absolute;
   left:54.5pt;top:282pt;width:66.75pt;height:36.125pt' filled="f" fillcolor="#bbe0e3 [4]"
   stroked="f" strokecolor="black [1]">
   <v:fill color2="white [0]"/>
   <v:shadow color="gray [2]"/>
   <v:textbox style='mso-fit-shape-to-text:t'/>
  </v:shape></p:shaperange>
 <p:shaperange id="_x0000_s2193">
  <v:line id="_x0000_s2193" style='position:absolute;flip:y' from="156pt,268.5pt"
   to="194.25pt,318pt" strokecolor="black [1]">
   <v:stroke endarrow="block"/>
   <v:shadow color="gray [2]"/>
  </v:line><v:shape id="_x0000_s2198" type="#_x0000_t202" style='position:absolute;
   left:444pt;top:426pt;width:54pt;height:16.875pt' filled="f" fillcolor="#bbe0e3 [4]"
   stroked="f" strokecolor="black [1]">
   <v:fill color2="white [0]"/>
   <v:shadow color="gray [2]"/>
   <v:textbox style='mso-fit-shape-to-text:t'/>
  </v:shape><v:shape id="_x0000_s2195" type="#_x0000_t202" style='position:absolute;
   left:522pt;top:372pt;width:94.5pt;height:16.875pt' o:regroupid="1" filled="f"
   fillcolor="#bbe0e3 [4]" stroked="f" strokecolor="black [1]">
   <v:fill color2="white [0]"/>
   <v:shadow color="gray [2]"/>
   <v:textbox style='mso-fit-shape-to-text:t'/>
  </v:shape><v:shape id="_x0000_s2196" type="#_x0000_t202" style='position:absolute;
   left:511.5pt;top:422.625pt;width:108pt;height:26.5pt' o:regroupid="1"
   filled="f" fillcolor="#bbe0e3 [4]" stroked="f" strokecolor="black [1]">
   <v:fill color2="white [0]"/>
   <v:shadow color="gray [2]"/>
   <v:textbox style='mso-fit-shape-to-text:t'/>
  </v:shape><v:shape id="_x0000_s2197" type="#_x0000_t202" style='position:absolute;
   left:444pt;top:372pt;width:54pt;height:16.875pt' o:regroupid="1" filled="f"
   fillcolor="#bbe0e3 [4]" stroked="f" strokecolor="black [1]">
   <v:fill color2="white [0]"/>
   <v:shadow color="gray [2]"/>
   <v:textbox style='mso-fit-shape-to-text:t'/>
  </v:shape><v:shape id="_x0000_s2199" type="#_x0000_t202" style='position:absolute;
   left:464.25pt;top:344.25pt;width:102pt;height:16.875pt' o:regroupid="1"
   filled="f" fillcolor="#bbe0e3 [4]" stroked="f" strokecolor="black [1]">
   <v:fill color2="white [0]"/>
   <v:shadow color="gray [2]"/>
   <v:textbox style='mso-fit-shape-to-text:t'/>
  </v:shape><v:shape id="_x0000_s2200" type="#_x0000_t202" style='position:absolute;
   left:540pt;top:474pt;width:138pt;height:16.875pt' o:regroupid="1" filled="f"
   fillcolor="#bbe0e3 [4]" stroked="f" strokecolor="black [1]">
   <v:fill color2="white [0]"/>
   <v:shadow color="gray [2]"/>
   <v:textbox style='mso-fit-shape-to-text:t'/>
  </v:shape><v:shape id="_x0000_s2201" type="#_x0000_t202" style='position:absolute;
   left:464.25pt;top:390.75pt;width:90pt;height:26.5pt' o:regroupid="1"
   filled="f" fillcolor="#bbe0e3 [4]" stroked="f" strokecolor="black [1]">
   <v:fill color2="white [0]"/>
   <v:shadow color="gray [2]"/>
   <v:textbox style='mso-fit-shape-to-text:t'/>
  </v:shape></p:shaperange>
 <p:shaperange id="_x0000_s2205">
  <v:line id="_x0000_s2205" style='position:absolute' from="515.625pt,356.25pt"
   to="545.625pt,368.25pt" o:regroupid="1" strokecolor="black [1]">
   <v:stroke endarrow="block"/>
   <v:shadow color="gray [2]"/>
  </v:line><v:line id="_x0000_s2206" style='position:absolute;flip:x' from="469.5pt,356.625pt"
   to="493.5pt,374.625pt" o:regroupid="1" strokecolor="black [1]">
   <v:stroke endarrow="block"/>
   <v:shadow color="gray [2]"/>
  </v:line><v:shape id="_x0000_s2208" type="#_x0000_t202" style='position:absolute;
   left:612pt;top:444pt;width:78pt;height:28.75pt' filled="f" fillcolor="#bbe0e3 [4]"
   stroked="f" strokecolor="black [1]">
   <v:fill color2="white [0]"/>
   <v:shadow color="gray [2]"/>
   <v:textbox style='mso-fit-shape-to-text:t'/>
  </v:shape><v:shape id="_x0000_s2209" type="#_x0000_t202" style='position:absolute;
   left:612pt;top:366pt;width:108pt;height:36.125pt' filled="f" fillcolor="#bbe0e3 [4]"
   stroked="f" strokecolor="black [1]">
   <v:fill color2="white [0]"/>
   <v:shadow color="gray [2]"/>
   <v:textbox style='mso-fit-shape-to-text:t'/>
  </v:shape><v:shape id="_x0000_s2212" type="#_x0000_t202" style='position:absolute;
   left:48pt;top:1in;width:60pt;height:16.875pt' filled="f" fillcolor="#bbe0e3 [4]"
   stroked="f" strokecolor="black [1]">
   <v:fill color2="white [0]"/>
   <v:shadow color="gray [2]"/>
   <v:textbox style='mso-fit-shape-to-text:t'/>
  </v:shape><v:shape id="_x0000_s2213" type="#_x0000_t202" style='position:absolute;
   left:39.75pt;top:113.25pt;width:90pt;height:16.875pt' filled="f"
   fillcolor="#bbe0e3 [4]" stroked="f" strokecolor="black [1]">
   <v:fill color2="white [0]"/>
   <v:shadow color="gray [2]"/>
   <v:textbox style='mso-fit-shape-to-text:t'/>
  </v:shape><v:shape id="_x0000_s2214" type="#_x0000_t202" style='position:absolute;
   left:63pt;top:89.25pt;width:60pt;height:16.875pt' filled="f" fillcolor="#bbe0e3 [4]"
   stroked="f" strokecolor="black [1]">
   <v:fill color2="white [0]"/>
   <v:shadow color="gray [2]"/>
   <v:textbox style='mso-fit-shape-to-text:t'/>
  </v:shape></p:shaperange>
 <p:shaperange id="_x0000_s2216">
  <v:shape id="_x0000_s2216" type="#_x0000_t23" style='position:absolute;
   left:208.5pt;top:493.5pt;width:36pt;height:12pt;mso-wrap-style:none;
   v-text-anchor:middle' fillcolor="gray [2]" strokecolor="black [1]">
   <v:fill color2="white [0]"/>
   <v:shadow color="gray [2]"/>
  </v:shape></p:shaperange>
 <p:shaperange id="_x0000_s2217">
  <v:line id="_x0000_s2217" style='position:absolute;flip:y' from="228pt,474pt"
   to="228pt,528pt" strokecolor="black [1]">
   <v:stroke endarrow="block"/>
   <v:shadow color="gray [2]"/>
  </v:line><v:line id="_x0000_s2218" style='position:absolute' from="222pt,474pt"
   to="222pt,528pt" strokecolor="black [1]">
   <v:stroke endarrow="block"/>
   <v:shadow color="gray [2]"/>
  </v:line></p:shaperange>
 <p:shaperange id="_x0000_s2220">
  <v:line id="_x0000_s2220" style='position:absolute;flip:x' from="288.375pt,102.375pt"
   to="306.375pt,114.375pt" strokecolor="black [1]">
   <v:stroke endarrow="block"/>
   <v:shadow color="gray [2]"/>
  </v:line><v:shape id="_x0000_s2222" type="#_x0000_t202" style='position:absolute;
   left:262.125pt;top:115.875pt;width:48pt;height:16.875pt' filled="f"
   fillcolor="#bbe0e3 [4]" stroked="f" strokecolor="black [1]">
   <v:fill color2="white [0]"/>
   <v:shadow color="gray [2]"/>
   <v:textbox style='mso-fit-shape-to-text:t'/>
  </v:shape></p:shaperange>
 <p:shaperange id="_x0000_s2223">
  <v:line id="_x0000_s2223" style='position:absolute;flip:x' from="408pt,132pt"
   to="426pt,2in" strokecolor="black [1]">
   <v:stroke endarrow="block"/>
   <v:shadow color="gray [2]"/>
  </v:line><v:shape id="_x0000_s2224" type="#_x0000_t202" style='position:absolute;
   left:371.25pt;top:133.875pt;width:48pt;height:16.875pt' filled="f"
   fillcolor="#bbe0e3 [4]" stroked="f" strokecolor="black [1]">
   <v:fill color2="white [0]"/>
   <v:shadow color="gray [2]"/>
   <v:textbox style='mso-fit-shape-to-text:t'/>
  </v:shape><v:line id="_x0000_s2225" style='position:absolute;flip:x' from="408.75pt,147.375pt"
   to="426.75pt,159.375pt" strokecolor="black [1]">
   <v:stroke endarrow="block"/>
   <v:shadow color="gray [2]"/>
  </v:line><v:shape id="_x0000_s2226" type="#_x0000_t202" style='position:absolute;
   left:385.125pt;top:152.625pt;width:36pt;height:16.875pt' filled="f"
   fillcolor="#bbe0e3 [4]" stroked="f" strokecolor="black [1]">
   <v:fill color2="white [0]"/>
   <v:shadow color="gray [2]"/>
   <v:textbox style='mso-fit-shape-to-text:t'/>
  </v:shape></p:shaperange>
 <p:shaperange id="_x0000_s2227">
  <v:line id="_x0000_s2227" style='position:absolute' from="195.75pt,286.875pt"
   to="222pt,312pt" strokecolor="black [1]">
   <v:stroke endarrow="block"/>
   <v:shadow color="gray [2]"/>
  </v:line><v:shape id="_x0000_s2228" type="#_x0000_t202" style='position:absolute;
   left:217.125pt;top:297.375pt;width:60pt;height:36.125pt' filled="f"
   fillcolor="#bbe0e3 [4]" stroked="f" strokecolor="black [1]">
   <v:fill color2="white [0]"/>
   <v:shadow color="gray [2]"/>
   <v:textbox style='mso-fit-shape-to-text:t'/>
  </v:shape><v:shape id="_x0000_s2231" type="#_x0000_t202" style='position:absolute;
   left:36pt;top:438pt;width:90pt;height:36.125pt' filled="f" fillcolor="#bbe0e3 [4]"
   stroked="f" strokecolor="black [1]">
   <v:fill color2="white [0]"/>
   <v:shadow color="gray [2]"/>
   <v:textbox style='mso-fit-shape-to-text:t'/>
  </v:shape><v:shape id="_x0000_s2232" type="#_x0000_t202" style='position:absolute;
   left:612pt;top:408pt;width:90pt;height:26.5pt' filled="f" fillcolor="#bbe0e3 [4]"
   stroked="f" strokecolor="black [1]">
   <v:fill color2="white [0]"/>
   <v:shadow color="gray [2]"/>
   <v:textbox style='mso-fit-shape-to-text:t'/>
  </v:shape><v:shape id="_x0000_s2233" type="#_x0000_t202" style='position:absolute;
   left:62.75pt;top:342.25pt;width:30pt;height:16.875pt' filled="f"
   fillcolor="#bbe0e3 [4]" stroked="f" strokecolor="black [1]">
   <v:fill color2="white [0]"/>
   <v:shadow color="gray [2]"/>
   <v:textbox style='mso-fit-shape-to-text:t'/>
  </v:shape><v:shape id="_x0000_s2234" type="#_x0000_t202" style='position:absolute;
   left:45pt;top:396.5pt;width:60pt;height:36.125pt' filled="f" fillcolor="#bbe0e3 [4]"
   stroked="f" strokecolor="black [1]">
   <v:fill color2="white [0]"/>
   <v:shadow color="gray [2]"/>
   <v:textbox style='mso-fit-shape-to-text:t'/>
  </v:shape><v:shape id="_x0000_s2235" type="#_x0000_t202" style='position:absolute;
   left:579.75pt;top:4in;width:48pt;height:26.5pt' filled="f" fillcolor="#bbe0e3 [4]"
   stroked="f" strokecolor="black [1]">
   <v:fill color2="white [0]"/>
   <v:shadow color="gray [2]"/>
   <v:textbox style='mso-fit-shape-to-text:t'/>
  </v:shape></p:shaperange>
 <p:shaperange id="_x0000_s2236">
  <v:line id="_x0000_s2236" style='position:absolute' from="540pt,4in" to="588pt,300pt"
   strokecolor="black [1]">
   <v:stroke endarrow="block"/>
   <v:shadow color="gray [2]"/>
  </v:line><v:shape id="_x0000_s2237" type="#_x0000_t202" style='position:absolute;
   left:366pt;top:498pt;width:84pt;height:26.5pt' filled="f" fillcolor="#bbe0e3 [4]"
   stroked="f" strokecolor="black [1]">
   <v:fill color2="white [0]"/>
   <v:shadow color="gray [2]"/>
   <v:textbox style='mso-fit-shape-to-text:t'/>
  </v:shape></p:shaperange>
 <p:shaperange id="_x0000_s2238">
  <v:shape id="_x0000_s2238" type="#_x0000_t23" style='position:absolute;
   left:336pt;top:493.5pt;width:36pt;height:12pt;mso-wrap-style:none;
   v-text-anchor:middle' fillcolor="gray [2]" strokecolor="black [1]">
   <v:fill color2="white [0]"/>
   <v:shadow color="gray [2]"/>
  </v:shape></p:shaperange>
 <p:shaperange id="_x0000_s2239">
  <v:line id="_x0000_s2239" style='position:absolute;flip:y' from="5in,474pt"
   to="5in,528pt" strokecolor="black [1]">
   <v:stroke endarrow="block"/>
   <v:shadow color="gray [2]"/>
  </v:line><v:line id="_x0000_s2240" style='position:absolute' from="354pt,474pt"
   to="354pt,528pt" strokecolor="black [1]">
   <v:stroke endarrow="block"/>
   <v:shadow color="gray [2]"/>
  </v:line></p:shaperange>
 <p:shaperange id="_x0000_s2243">
  <v:line id="_x0000_s2243" style='position:absolute;flip:x' from="306pt,193.5pt"
   to="395.25pt,228pt" strokecolor="black [1]">
   <v:stroke endarrow="block"/>
   <v:shadow color="gray [2]"/>
  </v:line><v:shape id="_x0000_s2244" type="#_x0000_t202" style='position:absolute;
   left:392.25pt;top:181.5pt;width:126pt;height:16.875pt' filled="f"
   fillcolor="#bbe0e3 [4]" stroked="f" strokecolor="black [1]">
   <v:fill color2="white [0]"/>
   <v:shadow color="gray [2]"/>
   <v:textbox style='mso-fit-shape-to-text:t'/>
  </v:shape><v:shape id="_x0000_s2246" type="#_x0000_t202" style='position:absolute;
   left:423pt;top:196.5pt;width:30pt;height:16.875pt' filled="f" fillcolor="#bbe0e3 [4]"
   stroked="f" strokecolor="black [1]">
   <v:fill color2="white [0]"/>
   <v:shadow color="gray [2]"/>
   <v:textbox style='mso-fit-shape-to-text:t'/>
  </v:shape></p:shaperange>
 <p:shaperange id="_x0000_s2249">
  <v:line id="_x0000_s2249" style='position:absolute;flip:x' from="95.5pt,326.5pt"
   to="125.5pt,326.5pt" strokecolor="black [1]">
   <v:stroke startarrow="block" endarrow="block"/>
   <v:shadow color="gray [2]"/>
  </v:line></p:shaperange>
 <p:shaperange id="_x0000_s2252">
  <v:line id="_x0000_s2252" style='position:absolute;flip:y' from="102pt,5in"
   to="126pt,372pt" strokecolor="black [1]">
   <v:stroke endarrow="block"/>
   <v:shadow color="gray [2]"/>
  </v:line></p:shaperange>
 <p:shaperange id="_x0000_s2253">
  <v:line id="_x0000_s2253" style='position:absolute' from="50.75pt,333.25pt"
   to="50.75pt,441.25pt" strokecolor="black [1]">
   <v:stroke endarrow="block"/>
   <v:shadow color="gray [2]"/>
  </v:line></p:shaperange>
 <p:shaperange id="_x0000_s2254">
  <v:line id="_x0000_s2254" style='position:absolute;flip:x y' from="179.25pt,327pt"
   to="336.75pt,339pt" strokecolor="black [1]">
   <v:stroke dashstyle="dash" endarrow="block"/>
   <v:shadow color="gray [2]"/>
  </v:line><v:line id="_x0000_s2259" style='position:absolute;flip:x' from="300pt,228pt"
   to="414pt,414pt" strokecolor="black [1]">
   <v:stroke endarrow="block"/>
   <v:shadow color="gray [2]"/>
  </v:line><v:line id="_x0000_s2262" style='position:absolute' from="466pt,440pt"
   to="480pt,462pt" strokecolor="black [1]">
   <v:stroke endarrow="block"/>
   <v:shadow color="gray [2]"/>
  </v:line><v:line id="_x0000_s2264" style='position:absolute;flip:x' from="390pt,384pt"
   to="450pt,426pt" strokecolor="black [1]">
   <v:stroke endarrow="block"/>
   <v:shadow color="gray [2]"/>
  </v:line><v:line id="_x0000_s2265" style='position:absolute' from="309pt,85.5pt"
   to="309pt,151.5pt" strokecolor="black [1]">
   <v:stroke startarrow="block" endarrow="block"/>
   <v:shadow color="gray [2]"/>
  </v:line><v:line id="_x0000_s2267" style='position:absolute;flip:x' from="125.25pt,145.125pt"
   to="126pt,177.75pt" strokecolor="black [1]">
   <v:stroke startarrow="block" endarrow="block"/>
   <v:shadow color="gray [2]"/>
  </v:line><v:line id="_x0000_s2268" style='position:absolute' from="68.75pt,86.25pt"
   to="69.75pt,114.75pt" strokecolor="black [1]">
   <v:stroke startarrow="block" endarrow="block"/>
   <v:shadow color="gray [2]"/>
  </v:line><v:line id="_x0000_s2269" style='position:absolute;flip:x' from="558.375pt,78.75pt"
   to="558.625pt,119.5pt" strokecolor="black [1]">
   <v:stroke startarrow="block" endarrow="block"/>
   <v:shadow color="gray [2]"/>
  </v:line><v:line id="_x0000_s2270" style='position:absolute' from="355.125pt,83.25pt"
   to="378pt,108pt" strokecolor="black [1]">
   <v:stroke startarrow="block" endarrow="block"/>
   <v:shadow color="gray [2]"/>
  </v:line><v:line id="_x0000_s2271" style='position:absolute' from="428.625pt,115.5pt"
   to="429.125pt,182.75pt" strokecolor="black [1]">
   <v:stroke startarrow="block" endarrow="block"/>
   <v:shadow color="gray [2]"/>
  </v:line><v:line id="_x0000_s2272" style='position:absolute;flip:x' from="428.625pt,193.5pt"
   to="428.875pt,220.75pt" strokecolor="black [1]">
   <v:stroke startarrow="block" endarrow="block"/>
   <v:shadow color="gray [2]"/>
  </v:line><v:line id="_x0000_s2273" style='position:absolute;flip:x' from="428.25pt,229.5pt"
   to="428.5pt,270.25pt" strokecolor="black [1]">
   <v:stroke startarrow="block" endarrow="block"/>
   <v:shadow color="gray [2]"/>
  </v:line><v:line id="_x0000_s2274" style='position:absolute;flip:x' from="428.25pt,282pt"
   to="428.5pt,322.75pt" strokecolor="black [1]">
   <v:stroke startarrow="block" endarrow="block"/>
   <v:shadow color="gray [2]"/>
  </v:line><v:line id="_x0000_s2275" style='position:absolute' from="537pt,260.25pt"
   to="537pt,306pt" strokecolor="black [1]">
   <v:stroke endarrow="block"/>
   <v:shadow color="gray [2]"/>
  </v:line><v:line id="_x0000_s2276" style='position:absolute' from="559.5pt,132pt"
   to="559.5pt,168pt" strokecolor="black [1]">
   <v:stroke endarrow="block"/>
   <v:shadow color="gray [2]"/>
  </v:line><v:line id="_x0000_s2277" style='position:absolute;flip:x y' from="8in,132pt"
   to="606pt,156pt" strokecolor="black [1]">
   <v:stroke endarrow="block"/>
   <v:shadow color="gray [2]"/>
  </v:line><v:line id="_x0000_s2278" style='position:absolute;flip:y' from="225.75pt,82.875pt"
   to="259.5pt,104.625pt" strokecolor="black [1]">
   <v:stroke startarrow="block" endarrow="block"/>
   <v:shadow color="gray [2]"/>
  </v:line><v:line id="_x0000_s2279" style='position:absolute;flip:y' from="60pt,276pt"
   to="60pt,318pt" strokecolor="black [1]">
   <v:stroke endarrow="block"/>
   <v:shadow color="gray [2]"/>
  </v:line><v:line id="_x0000_s2280" style='position:absolute' from="66pt,330pt"
   to="66pt,372pt" strokecolor="black [1]">
   <v:stroke startarrow="block" endarrow="block"/>
   <v:shadow color="gray [2]"/>
  </v:line><v:line id="_x0000_s2281" style='position:absolute' from="136.5pt,279.375pt"
   to="136.5pt,321.375pt" strokecolor="black [1]">
   <v:stroke startarrow="block" endarrow="block"/>
   <v:shadow color="gray [2]"/>
  </v:line><v:line id="_x0000_s2282" style='position:absolute' from="136.125pt,333.375pt"
   to="137.25pt,401.25pt" strokecolor="black [1]">
   <v:stroke startarrow="block" endarrow="block"/>
   <v:shadow color="gray [2]"/>
  </v:line><v:line id="_x0000_s2283" style='position:absolute' from="162pt,330pt"
   to="210pt,384pt" strokecolor="black [1]">
   <v:stroke startarrow="block" endarrow="block"/>
   <v:shadow color="gray [2]"/>
  </v:line><v:line id="_x0000_s2286" style='position:absolute;flip:x' from="462.5pt,386.25pt"
   to="462.75pt,427pt" strokecolor="black [1]">
   <v:stroke startarrow="block" endarrow="block"/>
   <v:shadow color="gray [2]"/>
  </v:line><v:line id="_x0000_s2287" style='position:absolute;flip:x' from="548.75pt,384.75pt"
   to="549pt,425.5pt" strokecolor="black [1]">
   <v:stroke startarrow="block" endarrow="block"/>
   <v:shadow color="gray [2]"/>
  </v:line><v:line id="_x0000_s2289" style='position:absolute;flip:x' from="381pt,230.25pt"
   to="418.5pt,428.25pt" strokecolor="black [1]">
   <v:stroke endarrow="block"/>
   <v:shadow color="gray [2]"/>
  </v:line><v:shape id="_x0000_s2290" type="#_x0000_t202" style='position:absolute;
   left:5in;top:84pt;width:36pt;height:16.875pt' filled="f" fillcolor="#bbe0e3 [4]"
   stroked="f" strokecolor="black [1]">
   <v:fill color2="white [0]"/>
   <v:shadow color="gray [2]"/>
   <v:textbox style='mso-fit-shape-to-text:t'/>
  </v:shape><v:line id="_x0000_s2292" style='position:absolute' from="607.5pt,225pt"
   to="619.5pt,243pt" strokecolor="black [1]">
   <v:stroke endarrow="block"/>
   <v:shadow color="gray [2]"/>
  </v:line><v:shape id="_x0000_s2293" type="#_x0000_t202" style='position:absolute;
   left:600.5pt;top:240pt;width:104.5pt;height:16.875pt' filled="f"
   fillcolor="#bbe0e3 [4]" stroked="f" strokecolor="black [1]">
   <v:fill color2="white [0]"/>
   <v:shadow color="gray [2]"/>
   <v:textbox style='mso-fit-shape-to-text:t'/>
  </v:shape><v:line id="_x0000_s2295" style='position:absolute' from="625.5pt,253.5pt"
   to="639.75pt,276.75pt" strokecolor="black [1]">
   <v:stroke endarrow="block"/>
   <v:shadow color="gray [2]"/>
  </v:line><v:shape id="_x0000_s2296" type="#_x0000_t202" style='position:absolute;
   left:627.75pt;top:254.25pt;width:24.75pt;height:16.875pt' filled="f"
   fillcolor="#bbe0e3 [4]" stroked="f" strokecolor="black [1]">
   <v:fill color2="white [0]"/>
   <v:shadow color="gray [2]"/>
   <v:textbox style='mso-fit-shape-to-text:t'/>
  </v:shape><v:shape id="_x0000_s2297" type="#_x0000_t202" style='position:absolute;
   left:318pt;top:270pt;width:54pt;height:16.875pt' filled="f" fillcolor="#bbe0e3 [4]"
   stroked="f" strokecolor="black [1]">
   <v:fill color2="white [0]"/>
   <v:shadow color="gray [2]"/>
   <v:textbox style='mso-fit-shape-to-text:t'/>
  </v:shape></p:shaperange>
 <p:shaperange id="_x0000_s2298">
  <v:line id="_x0000_s2298" style='position:absolute;flip:x' from="306pt,276pt"
   to="324pt,282pt" strokecolor="black [1]">
   <v:stroke endarrow="block"/>
   <v:shadow color="gray [2]"/>
  </v:line><v:shape id="_x0000_s2299" type="#_x0000_t202" style='position:absolute;
   left:628.5pt;top:276.75pt;width:54pt;height:16.875pt' filled="f"
   fillcolor="#bbe0e3 [4]" stroked="f" strokecolor="black [1]">
   <v:fill color2="white [0]"/>
   <v:shadow color="gray [2]"/>
   <v:textbox style='mso-fit-shape-to-text:t'/>
  </v:shape></p:shaperange>
 <p:shaperange id="_x0000_s2300">
  <v:line id="_x0000_s2300" style='position:absolute' from="372pt,78.75pt"
   to="400.5pt,79.125pt" strokecolor="black [1]">
   <v:stroke startarrow="block" endarrow="block"/>
   <v:shadow color="gray [2]"/>
  </v:line><v:shape id="_x0000_s2301" type="#_x0000_t202" style='position:absolute;
   left:375.375pt;top:64.125pt;width:36pt;height:16.875pt' filled="f"
   fillcolor="#bbe0e3 [4]" stroked="f" strokecolor="black [1]">
   <v:fill color2="white [0]"/>
   <v:shadow color="gray [2]"/>
   <v:textbox style='mso-fit-shape-to-text:t'/>
  </v:shape></p:shaperange>
 <p:shaperange id="_x0000_s2302">
  <v:line id="_x0000_s2302" style='position:absolute' from="456pt,222pt" to="486pt,222pt"
   strokecolor="black [1]">
   <v:stroke endarrow="block"/>
   <v:shadow color="gray [2]"/>
  </v:line><v:shape id="_x0000_s2303" type="#_x0000_t202" style='position:absolute;
   left:480pt;top:213.75pt;width:60pt;height:16.875pt' filled="f" fillcolor="#bbe0e3 [4]"
   stroked="f" strokecolor="black [1]">
   <v:fill color2="white [0]"/>
   <v:shadow color="gray [2]"/>
   <v:textbox style='mso-fit-shape-to-text:t'/>
  </v:shape><v:shape id="_x0000_s2304" type="#_x0000_t202" style='position:absolute;
   left:451.5pt;top:208.125pt;width:60pt;height:16.875pt' filled="f"
   fillcolor="#bbe0e3 [4]" stroked="f" strokecolor="black [1]">
   <v:fill color2="white [0]"/>
   <v:shadow color="gray [2]"/>
   <v:textbox style='mso-fit-shape-to-text:t'/>
  </v:shape></p:shaperange>
 <p:shaperange id="_x0000_s2309">
  <v:line id="_x0000_s2309" style='position:absolute;flip:y' from="155.25pt,117pt"
   to="167.25pt,135pt" strokecolor="black [1]">
   <v:stroke startarrow="block" endarrow="block"/>
   <v:shadow color="gray [2]"/>
  </v:line><v:shape id="_x0000_s2311" type="#_x0000_t202" style='position:absolute;
   left:237.375pt;top:90pt;width:36pt;height:16.875pt' filled="f" fillcolor="#bbe0e3 [4]"
   stroked="f" strokecolor="black [1]">
   <v:fill color2="white [0]"/>
   <v:shadow color="gray [2]"/>
   <v:textbox style='mso-fit-shape-to-text:t'/>
  </v:shape><v:shape id="_x0000_s2312" type="#_x0000_t202" style='position:absolute;
   left:141pt;top:101.25pt;width:138pt;height:16.875pt' filled="f" fillcolor="#bbe0e3 [4]"
   stroked="f" strokecolor="black [1]">
   <v:fill color2="white [0]"/>
   <v:shadow color="gray [2]"/>
   <v:textbox style='mso-fit-shape-to-text:t'/>
  </v:shape></p:shaperange>
 <p:shaperange id="_x0000_s2313">
  <v:shape id="_x0000_s2313" type="#_x0000_t23" style='position:absolute;
   left:198pt;top:53.25pt;width:36pt;height:9pt;mso-wrap-style:none;
   v-text-anchor:middle' fillcolor="gray [2]" strokecolor="black [1]">
   <v:fill color2="white [0]"/>
   <v:shadow color="gray [2]"/>
  </v:shape><v:shape id="_x0000_s2314" type="#_x0000_t202" style='position:absolute;
   left:191.25pt;top:16.5pt;width:78pt;height:26.5pt' filled="f" fillcolor="#bbe0e3 [4]"
   stroked="f" strokecolor="black [1]">
   <v:fill color2="white [0]"/>
   <v:shadow color="gray [2]"/>
   <v:textbox style='mso-fit-shape-to-text:t'/>
  </v:shape></p:shaperange>
 <p:shaperange id="_x0000_s2316">
  <v:line id="_x0000_s2316" style='position:absolute' from="310.25pt,42.625pt"
   to="310.25pt,72.625pt" strokecolor="black [1]">
   <v:stroke dashstyle="dash" endarrow="block"/>
   <v:shadow color="gray [2]"/>
  </v:line></p:shaperange>
 <p:shaperange id="_x0000_s2317">
  <v:line id="_x0000_s2317" style='position:absolute;flip:x' from="207.375pt,42pt"
   to="222pt,98.25pt" strokecolor="black [1]">
   <v:stroke dashstyle="dash" endarrow="block"/>
   <v:shadow color="gray [2]"/>
  </v:line><v:shape id="_x0000_s2319" type="#_x0000_t202" style='position:absolute;
   left:252.75pt;top:14.25pt;width:36pt;height:16.875pt' filled="f"
   fillcolor="#bbe0e3 [4]" stroked="f" strokecolor="black [1]">
   <v:fill color2="white [0]"/>
   <v:shadow color="gray [2]"/>
   <v:textbox style='mso-fit-shape-to-text:t'/>
  </v:shape></p:shaperange>
 <p:shaperange id="_x0000_s2320">
  <v:line id="_x0000_s2320" style='position:absolute;flip:y' from="248.25pt,30pt"
   to="294pt,30pt" strokecolor="black [1]">
   <v:stroke startarrow="block" endarrow="block"/>
   <v:shadow color="gray [2]"/>
  </v:line></p:shaperange>
 <p:shaperange id="_x0000_s2323">
  <v:line id="_x0000_s2323" style='position:absolute;flip:x' from="192pt,258pt"
   to="198pt,300pt" strokecolor="black [1]">
   <v:stroke endarrow="block"/>
   <v:shadow color="gray [2]"/>
  </v:line></p:shaperange>
 <p:shaperange id="_x0000_s2324">
  <v:line id="_x0000_s2324" style='position:absolute' from="553pt,447pt" to="571pt,477pt"
   strokecolor="black [1]">
   <v:stroke endarrow="block"/>
   <v:shadow color="gray [2]"/>
  </v:line><v:shape id="_x0000_s2325" type="#_x0000_t202" style='position:absolute;
   left:429pt;top:461pt;width:138pt;height:16.875pt' filled="f" fillcolor="#bbe0e3 [4]"
   stroked="f" strokecolor="black [1]">
   <v:fill color2="white [0]"/>
   <v:shadow color="gray [2]"/>
   <v:textbox style='mso-fit-shape-to-text:t'/>
  </v:shape><v:shape id="_x0000_s2326" type="#_x0000_t202" style='position:absolute;
   left:552pt;top:498pt;width:1in;height:16.875pt' filled="f" fillcolor="#bbe0e3 [4]"
   stroked="f" strokecolor="black [1]">
   <v:fill color2="white [0]"/>
   <v:shadow color="gray [2]"/>
   <v:textbox style='mso-fit-shape-to-text:t'/>
  </v:shape><v:shape id="_x0000_s2327" type="#_x0000_t202" style='position:absolute;
   left:444pt;top:498pt;width:78pt;height:18pt' filled="f" fillcolor="#bbe0e3 [4]"
   stroked="f" strokecolor="black [1]">
   <v:fill color2="white [0]"/>
   <v:shadow color="gray [2]"/>
   <v:textbox style='mso-fit-shape-to-text:t'/>
  </v:shape><v:shape id="_x0000_s2057" type="#_x0000_t202" style='position:absolute;
   left:96pt;top:198pt;width:78pt;height:31.25pt' filled="f" fillcolor="#bbe0e3 [4]"
   stroked="f" strokecolor="black [1]">
   <v:fill color2="white [0]"/>
   <v:shadow color="gray [2]"/>
   <v:textbox style='mso-fit-shape-to-text:t'/>
  </v:shape><v:shape id="_x0000_s2329" type="#_x0000_t202" style='position:absolute;
   left:456pt;top:24pt;width:78pt;height:18pt' filled="f" fillcolor="#bbe0e3 [4]"
   stroked="f" strokecolor="black [1]">
   <v:fill color2="white [0]"/>
   <v:shadow color="gray [2]"/>
   <v:textbox style='mso-fit-shape-to-text:t'/>
  </v:shape><v:shape id="_x0000_s2330" type="#_x0000_t202" style='position:absolute;
   left:444pt;top:78pt;width:120pt;height:21.625pt' filled="f" fillcolor="#bbe0e3 [4]"
   stroked="f" strokecolor="black [1]">
   <v:fill color2="white [0]"/>
   <v:shadow color="gray [2]"/>
   <v:textbox style='mso-fit-shape-to-text:t'/>
  </v:shape></p:shaperange>
</xml>
